# Supplementary material for: The complete mitochondrial genome of okra (Abelmoschus esculentus): using nanopore long reads to investigate gene transfer from chloroplast genomes and rearrangements of mitochondrial DNA molecules
Source: BMC Genomics. 2022 Jun 29;23:481. doi: 10.1186/s12864-022-08706-2 (PMC9245263; doi:10.1186/s12864-022-08706-2)
Supplement: Supplementary file 2 — Additional file 2. [file 12864_2022_8706_MOESM2_ESM.fas]

>MK348618.1:61420-62259_Oryza_sativa
TTACTATAGAGATGAACCCAATCCAGAATATGAACCGTAAAAGAAAACACCTATTAAACCAATCACAGCAATACCGGTTACAGTACCTATCAGCCAAAGAGGAATTCTTCCAG-----TAGTATCGGCCATTT-----CCCCTACTTTCCTCCACATTTT-------ATCAAGTGGTCATG-CTAGAGACAAAAACAGTCAT------------GGATAGTTATAAGGATGGTATCCTTCCAAATGGGGATAAGAGAATTCTTACTACT----------------CTCTTTCTTTCTCTCAATTGAAGAAGTAATTGGAAAATAAAA---------CAGCAAGTACAAAAATGAGTAATA----AACCCCAGT--ATAGACTGGTACGATTCAATTCAACATTTTGTTCATTCGGGTTTGATTGTGTCATAGTTCTATAGTT----GGAATTTGGTTTA-TCGTTG--------GATGAACTGCATTGCTGATATTGATCCCA--AGAAAAAAACAGTAGGTACAGCTAGTCCGTGAACAGCCAGCCATCGCACTGTA---AAAATAGGATAGGTTCGATCTATGGTCATTGAGGG------CCTCCTAAAAG---------GATCTACTAAATTCATCGAGTTGTTCTAAAGAATCAAAACGGTCGG-----TTATT-AACGGAATTCCTTGTCGGCTTTCTGTGAAATACTCGTTTGGCCGAGGACTTCCAAAC--ACGTCATAAG------CTAAACCCGTACTGACAAATAACC---------AACCCGC--AATGAATAGGGAAGGTATAGTAA--TGCTATGAATAACCCAGTATCGAATACTGGTAATAATATCAGCAAAAGAACGTTCTCCCGTGCTTCCAGACATGCTGAGCTCCCCAAATTTTTGTA
>KM088022.1:61493-62332_Oryza_nivara
TTACTATAGAGATGAACCCAATCCAGAATATGAACCGTAAAAGAAAACACCTATTAAACCAATCACAGCAATACCGGTTACAGTACCTATCAGCCAAAGAGGAATTCTTCCAG-----TAGTATCGGCCATTT-----CCCCTACTTTCCTCCACATTTT-------ATCAAGTGGTCATG-CTAGAGACAAAAACAGTCAT------------GGATAGTTATAAGGATGGTATCCTTCCAAATGGGGATAAGAGAATTCTTACTACT----------------CTCTTTCTTTCTCTCAATTGAAGAAGTAATTGGAAAATAAAA---------CAGCAAGTACAAAAATGAGTAATA----AACCCCAGT--ATAGACTGGTACGATTCAATTCAACATTTTGTTCATTCGGGTTTGATTGTGTCATAGTTCTATAGTT----GGAATTTGGTTTA-TCGTTG--------GATGAACTGCATTGCTGATATTGATCCCA--AGAAAAAAACAGTAGGTACAGCTAGTCCGTGAACAGCCAGCCATCGCACTGTA---AAAATAGGATAGGTTCGATCTATGGTCATTGAGGG------CCTCCTAAAAG---------GATCTACTAAATTCATCGAGTTGTTCTAAAGAATCAAAACGGTCGG-----TTATT-AACGGAATTCCTTGTCGGCTTTCTGTGAAATACTCGTTTGGCCGAGGACTTCCAAAC--ACGTCATAAG------CTAAACCCGTACTGACAAATAACC---------AACCCGC--AATGAATAGGGAAGGTATAGTAA--TGCTATGAATAACCCAGTATCGAATACTGGTAATAATATCAGCAAAAGAACGTTCTCCCGTGCTTCCAGACATGCTGAGCTCCCCAAATTTTTGTA
>MN736958.1:65789-66618_Zingiber_officinale
TTACTAGAGAGATGAACCCAACCCAGAATATGAACCGTAAAAGAAAACACCTATTAAACCGATCACAGGAATACCAGTTACAGTACCCACCAACCAAAGAGGAATCCTTCCAG-----TAGTATCGGCCATTT-----CCCCTACTTTCCTCCACATTTT-------T-CAAATGGTCATG-CTATAGACAAAAACAGCCAT------------TGATAATTATGAAGATGGTATCTTTCCGAATGGG-ATAAGAGAATTCCTACTATT----------------CTCTT----TCTCTCAATTGAAGAAATAATTGGAAAATAAAA---------CAGCAAGTACAAAAATGAGTAATA----AACCCCAGT--ATAGACTGGTACGATTCAATTCAACATTTTGTTCATTCGGATTTGATTCTGTCATAGCTCTATAATT----CGAATTAGGTTTA-TCGTTG--------GATGAACTGCATTGCTGATATTGATCCCA--AAAAAGAAACAGTAGGTACAGCTAGTCCGTGAACAGCCAACCATCGTACTGTA---AAAATGGGATAGGTTCGATCTATGGTCATTGGGGG------CCTCCTAAAAG---------GATTTACTAAATTCATCGAGTTGTTCTAAAGAATCAAAACGGCCAG-----TTATC-AATGGAATCCCTTGTTGGCTCTCTGTGAAATACTCATTTGGCCGAGGACTTCCAAAC--ACATCATAAG------CTAAACCCGTACTGACGAATAACC---------AACCCGC--AATGAATAGGGAAGGTATAGTAA--TGCTATGAATGACCCAATATCGAATACTGGTGATAATATCAGCAAAAGAACGTTCTCCCGTGCTTCCGGACATTCTGAGCTCCACAAATTTTTGTA
>NC_050165.1:68730-69560_Alpinia_chinensis
TTACTAGAGAGATGAACCCAACCCAGAATATGAACCGTAAAAGAAAACACCTATTAAACCGATCACAAGAATACCAGTTACAGTACCTACCAACCAAAGAGGAATCCTTCCAG-----TAGTATCGGCCATTT-----CCTCTACTTTCCTCCACATTTT-------TTCAAATGGTCATG-CTATAGACAAAAACAGCCAT------------GGATAATTATGAGGATGGTATCTTTCCGAATGGG-ATAAGAGAATTGTTACTATT----------------CTCTT----TCTCTCAATTGAAGAAATAATTGGAAAATAAAA---------CAGCAAGTACAAAAATGAGTAATA----AACCCCAGT--ATAGACTGGTACGATTCAATTCAACATTTTGTTCATTCGGATTTGATTCTGTCATAGCTCTATAGTT----CGAATTAGGTTTA-TCGTTG--------GATGAACTGCATTGCTGATATTGATCCCA--AAAAAGAAACAGTAGGTACAGCTAGTCCGTGAACAGCCAACCATCGTACTGTA---AAAATGGGATAGGTTCGATCTATGGTCATTGGGGG------CCTCCTAAAAG---------GATTTACTAAATTCATCGAGTTGTTCCAAAGAATCAAAACGGCCAG-----TTATC-AATGGAATCCCTTGTTGGCTTTCTGTGAAATACTCGTTTGGCCGAGGACTTCCAAAC--ACGTCATAAG------CTAAACCCGTACTGACGAATAACC---------AACCCGC--AATGAATAGGGAAGGTATAGTAA--TGCTATGAATGACCCAGTATCGAATACTGGTGATAATATCAGCAAAAGAACGTTCTCCCGTGCTTCCAGACATTCTGAGCTCCACAAATTTTTGTA
>JN654343.1:68679-69464_Ginkgo_biloba
TTACTATAGGGATGACCCTAATCCAGAATATGAACCGTAGTAAAAGATACCCATTAAACCAATCACAAGAGTACCAGTTACAGTACTTATCAGCCAAAGAGGGATCCTTCCAG-----TGGTATCGGCCATTT-----CTCTTACTCCCTTTCACATTGA-------ATTGAGTGGTCATG-CCCAAGACATAAACAGTCAT------------AGAGAATTATGAGTATTAGATCTCTCCGGACAAG-GTAGGGAGATTCTCATTGCT----------------------------TCTAATTGAAAGAGTAATTAGAGAATAAAA---------CGGCAAGTACAAAAATGAGTAACA----AGCCCCAGT--AGAGGCTGGTACGATTCAATTCAACATTCTGTTCGTTCGGGTTTGATTGTGTCATAGTTCCGTTATT----TAGATCAAGTTTA-TCGTTG--------GATGAACTGCATTGCTGATATTGATCCCA--AGAAAGAAACTGTAGGTACAGCTAGTCCGTGAACGGCCAACCATCTAACTGTT---AAAATTGGATAGGTTCTATCTATAGTCATCAGTA-------CCTCCTAAAAA---------GATCTAGTAAATTCGTCGAGTTGTTCTAACGGATCGAAACGGCCAG-----TTATT-AATGGAACCTCCTGTCGGCTATCTGTGAAATACTCGTTCGGCCGAGGGCTCCCGAAC--ACATCATAAG------CCAAACCTGTGCTGACAAATAACC---------AACCTGC--AATGAATAGGGAACGTATAGTAA--TGCTATGGATAACCCAGTATCGAATACTGGTTATAATGTCAGCAAAGGAGCGTTCTCCCGTATTCCCAGACATGCTTAGCTCCGTATATTCTTGTA
>MZ977201.1:66503-67279_Cycas_ferruginea
TTACTATAGGGATGACCCTAATCCAGAATATGAACCATAGAAAAAGATGCCTATTAAACCAATCACAAGGGTACCAGTTACAGTACCTATCAGCCAAAGAGGAATCCTTCCAG-----TAGTATCGGCCATTT-----CTCTTGCTCCCTTTCACATTTT-------ATTAAGTAGTCATG-CTCAAGACATAAACAGTCAT------------GGATAATTATGAGTATCAGATCTCTCCGGATGAG-ATAAGAGG-----CACTGTT----------------------------TTTAATTGAAAGAGTAATTAGAGAATAGAA---------CAGCAAGTACAAAAATGAGTAACA----ACCCCCAGT--AGAGGCTAGTACGATTCAATTCAACATTTTGTTCGTTCGGGTTCGATTGTGTCATAGCTCTGTGATT----TAGATAGAGTTTA-TCGTTG--------GATAAACTGCATTGCTGATATTGATCCCA--AGAAAAAAACTGTAGGTACAGCTAGTCCGTGAACGGCCAACCATCTAACTGTA---AAAATTGGATAGGTTCTATCTATGGTCATTGGTA-------CCTCCTAAAAA---------GATCTAGTAAATTCATTGAGTTGTTCCAACGGATCGGAACGGCCAG-----TGATT-AATGGAACCTCTTGTCGGTTTTCTGTGAAATACTCGTTCGGCCGGGGGCTTCCAAAT--ACATCGTAAG------CTAAACCCGTGCTGACAAATAACC---------AACCTGC--AATGAATAGGGAAGGTATAGTAA--TGCTATGGATAACCCAGTATCGAATACTGGTAATAATGTCAGCAAAAGAGCGTTCTCCCGTATTCCCAGACATGTTCAGCTCCGTATATTCTTGTA
>MZ339195.1:66305-67081_Cycas_bifida
TTACTATAGGGATGACCCTAATCCAGAATATGAACCATAGAAAAAGATGCCTATTAAACCAATCACAAGGGTACCAGTTACAGTACCTATCAGCCAAAGAGGAATCCTTCCAG-----TAGTATCGGCCATTT-----CTCTTGCTCCCTTTCACATTTT-------ATTAAGTAGTCATG-CTCAAGACATAAACAGTCAT------------GGATAATTATGAGTATCAGATCTCTCCGGATGAG-ATAAGAGG-----CACTGTT----------------------------TTTAATTGAAAGAGTAATTAGAGAATAGAA---------CAGCAAGTACAAAAATGAGTAACA----ACCCCCAGT--AGAGGCTAGTACGATTCAATTCAACATTTTGTTCGTTCGGGTTCGATTGTGTCATAGCTCTGTGATT----TAGATAGAGTTTA-TCGTTG--------GATAAACTGCATTGCTGATATTGATCCCA--AGAAAAAAACTGTAGGTACAGCTAGTCCGTGAACGGCCAACCATCTAACTGTA---AAAATTGGATAGGTTCTATCTATGGTCATTGGTA-------CCTCCTAAAAA---------GATCTAGTAAATTCATTGAGTTGTTCCAACGGATCGGAACGGCCAG-----TGATT-AATGGAACCTCTTGTCGGTTTTCTGTGAAATACTCGTTCGGCCGGGGGCTTCCAAAT--ACATCGTAAG------CTAAACCCGTGCTGACAAATAACC---------AACCTGC--AATGAATAGGGAAGGTATAGTAA--TGCTATGGATAACCCAGTATCGAATACTGGTAATAATGTCAGCAAAAGAGCGTTCTCCCGTATTCCCAGACATGTTCAGCTCCGTATATTCTTGTA
>MK705753.1:60407-61217_Nephrolepis_biserrata
TTATCGAAGAGAAGACCCCAACCCTGAGTACGCTCCGTAAAAAAATATGCCTAACGAACCTATCACAAGTGTACCGGCTACAGTACCTACCAACCATAAGGGAATCCTTCCAG-----TGGTATTTGTCATCTGCGCCACCTCCTTACTCCCTACTTTTTTGGCTTTATCATCTGGTCCCGACTCAAGACATGAACAGTCAA------------AAATAATTAGGATCTTAATATTTTTC------------GAACAATTTCTTTTTT--------------------TTTTTATTTTCTAATTAAAAAAGTAATTAGAAAATGGAA---------CAGCAAGTACGAAAATCAATAATA----ATCCCCAAT--AAAGACTTGTACGATTCGATTCTACACTCTGTTTATTTGGATTTGGTTGTGTCGTAGATTCGAAGCT-----CACTAAAAACTA-TCTTTG--------AATGAATTGCATAGCTGATATGGACCCCA--AGAAAAAAACCGTAGGTACAGCTAAACCGTGAACAGCTAACCATCTAACAGTG---AAAATTGGATAAGTTTTATCTAACGCCATTGATATTGGTG-TCTCCTAAAAT---------AATTTGGTGAATGCGTCGACCTGTTCCAGCGAATCGAAGCGGCCAG-----TTACT-AGAGGAACTTCTTGTCGGCTCTCTGAAAAATATTCATTTGGACGAGGACTTCCAAAA--ACATCGTAAG------CTAAACCTGTACTGACAAAAAGCC---------AGCCTGC--AATAAACAGGGAGGGTATAGTAA--TGCTGTGGATGACCCAGTATCGAATACTAGTAATGATGTCAGCGAAGGGGCGTTCTCCTGTATTCCCAGACATGTTCAGCTCCGTATCTATCTACT
>NC_044684.1:60487-61288_Oleandra_articulata
TTATCGAAGAGACGACCCCAACCCTGAGTAAGCTCCATAAAAAAATATGCCTAACAAACCTATCACAAGTGTACCAGCTACAGTACCTACCAACCATAGGGGAATCCTTCCAG-----TGGTATTTGTCATCTGCGCCACCTCCTTACCCCCTACTTTTTGGGCTTTATCATCTGGTCCCGACTCGAAACATGAACAGTCAC------------AAATAATTAGGATCTTAATATTTTTC------------GGACAATTC---------------------------TTTCTAGCTTCTAATTAAAAAAGTAATTAGAAAATAGAA---------CAGCAAGTACGAAAATTAGTAATA----ATCCCCGAT--AAAGGCTTGTACGATTCGATTCTACACTCTGTTTATTTGGATTCGGTTGTGTCGTAGATTCAAAGCT-----CACTAAAAACTA-TCTCTG--------AATGAATTGCATAGCTGATATGGACCCCA--AGAAAAAAACTGTAGGGACAGCTAAGCCGTGAACAGCTAACCATCTAACAGTG---AAAATTGGATAAGTTTTATCTAAAGCCATTGGTATTGGTT-TCTCCTAAAAG---------AATTTGGTGAATGCGTCGACCTGTTCCAGCGAATCGAAGCGGCCAG-----TTACT-AGAGGAACTTCTTGTCGGCTCTCTGAAAAATATTCGTTTGGGCGGGGACTTCCAAAA--ACATCGTAAG------CTAAACCTGTACTGACAAAAAGCC---------AGCCTGC--AATAAACAGGGAGGGTATAGTAA--TGCTGTGTATGACCCAATATCGAATACTAGTAATTATGTCAGCGAAGGGGCGTTCTCCTGTATTCCCAGACATGTTGAGCTCCGTATCTATCTA--
>NC_054156.1:58997-59796_Drynaria_acuminata
TTATCGAAGAGACGACCCCAACCCTGAGTAAGCTCCATAAAAAAATATGCCTAACAAACCTATTACAAGTGTACCGGCTACAGTACCTACCAACCATAGGGGAATCCTTCCAG-----TCGTATTTGTCATCTGCGCCACCTCCTTACCCCCTGCTTTTTTGGCTTCATCATCTGGTCCCGACTCGAAACATGAACAGTCAC------------AAATAATTAGGACCTTATTCTCTTTC------------GGACAATTC---------------------------TTTTTAGCTTCTAATTAAAAAAGTAATTAGAAAATAGGA---------CAGCAAGTACGAAAATCAGTAATA----ATCCCCGAT--AAAGGCTTGTACGATTCAATTCTACACTCTGTTTATTTGGATTTGGTTGTGTCGTAGATTCGAAGCT-----CACTAAAAACTA-TCTCTG--------AATGAATTGCATAGCTGATATGGATCCCA--GGAAAAAGACTGTAGGTACAGCTAAGCCGTGAACGGCTAACCATCTAACAGTG---AAAATTGGATAAGTTTTATCTAAAGCCATTGGTATTAGTT-TCTCCTAAAAG---------GATTTGGTGAATGCGTCGACCTGTTCTAGCGAATCGAAGCGGCCAG-----TTACT-AGGGGAACTTCTTGTCGGCTCTCTGAAAAATATTCGTTTGGGCGGGGACTTCCAAAA--ACATCGTAAG------CTAAACCTGTACTGACAAACAGCC---------AGCCTGC--AATAAACGGGGAGGGTATAGTAA--TGCTGTGTATGACCCAGTATCGAATACTAGTAATTATGTCAGCGAAAGGGCGTTCTCCTGTATTCCCAGACATGTTCAGCTCCGTATTTATCTA--
>mtDNA_mtpt14
TTACTACAAGGATGAACCCAATCCGGGATATGAACCGGAAAAGAAAAGACCTATTGAACCGATCACAGGAATACCAGTTACAGTACCTATCAGCCAAAGAGGAATCCTTTCAG-----TAGTAGCGGCCATTT-----ACCCCACTTCTCTCCACATTTC-------ATCAAGCGGTCATG-CTAGAGACATCAACAGTCAT------------GGATAATTTTTA-GATGAAATCCTCCCGAATGGG-ATAAGAGAATTCCTATTATT----------ACTATTCTCTTTCTTTCTCTTCATTTTTGAAAAAATTATAAAAGAAAACAGCTAGTTCAGCTCGTCATATATAGGGTAAGA----ACCCCCAGT--AGAGACTAGTACGATTCAATTCAACATTTTGTTTGTTCGGATTTGATTGTGTTGTAGCTCTATAATT----CGGATTGGGTTTA-TCGTTG--------GATGAACTGCATTGCTGATATTGACCCCA--AAAAAGAAAGGGTAGGTACAGCTAGTCCGTGAACAGCCAACCATCGCACTGTC---AAAATTAGATAGGTTCGATCTAAGCTTACTAATAGGGGG--CTCCCTAAAAA------AAAAATCTACTAAATGAATCGAGTTGTGCCAAAGGAGCAAAACGGCCAG-----CTATT-AATGGAATTCCTTGTCGGCTTTTTTTAGAATACTCGTTTGGCCGAGGGCTCCCAAACCTATACCAGAAGAGGAAGCTAAACCCGTGCTGACGAATAACTAACACCCTTAATTCGTCGAGTAAATAGGGAAGGTATAGGTT--TGCTATGAATGACCCAGTATCGAATACTGGTAAAAATATCCGCAAAAGAACGTTCTCCCGTGCTTCCAGACATGCTGAGCTCCACATATTCATGTA
>NC_038052.1:112942-113780_Bombax_ceiba
TTACTACAAGGATGAACCCAATCCGGGATATGAACCGGAAAAGAAAAGACCTATTGAACCGATCACAGGAATACCAGTTACAGTACCTATCAGCCAAAGAGGAATCCTTTCAG-----TAGTAGCGGCCATTT-----ACCCCACTTCTCTCCACATTTC-------ATCAAGCGGTCATG-CTAGAGACAAAAACAGTCAT------------GGATAATTTTTA-GATGAAATCCTCCCGAATGGG-ATAAGAGAATTCCTATTATT----------ACTATTCTCTTTCTTTCTCTTCATTTTAGAAAAAATTATAAAAGAAAACAGCTAGTTCAGCTCGTCATATATAGGGTAAGA----ACCCCCAGT--AGAGACTAGTACGATTCAATTCAACATTTTGTTCGTTCGGGTTTGATTGTGTCATAGCTCTATAATTAATTCGGATTAGGTTTA-TCGTTG--------GATGAACTGCATTGCTGATATTGACCCCA--AAAAAGAAACGGTAGGTACAGCTAGTCCGTGAACAGCCAACCATCGCACTGTA---AAAATTGGATAGGTTCGATCTAAGCTTACTAATAGGGGG--CTCCCTAAAAA------AAAAATCTACTAAATGAATCGAGTTGTGCCAAAGGAGCAAAACGGCCAG-----CTATT-AATGGAATTCCTTGTCGGCTTTTTTTAGAATACTCGTTTGGCCGAGGGCTCCCAAACCTATACCAGAAGAGGAAGCTAAACCCGTGCTGACGAATAACTAACCCCCTTAATTCGTCGAGTAAATAGGGAAGGTATAGGTT--TGCTATGAATGACCCAGTATCGAATACTGGTAAAAATATCAGCAAAAGAGCGTTCTCCTGTGCTTCCAGACATGCTGAGCTCCACATATTCATGTA
>GQ220324.1:102749-103586_Vitis_vinifera
TTACTACAGGGATGAACCCAATCCGGAATATGAACCGTAAAAGAAAAGACCTATTGAACCGATCACAGGAATACCAGTTACAGTACCTATCAGCCAAAGAGGAATCCTTCCGG-----TAGTATCGGCCATTT-----ACCCCACTTCCCTCCACATTTC-------ATCAAGTGGTCATG-CTAGAGACATAAACAGTCAT------------GGATAATTATGA-GATGAGATCCTTCCGAATGGG-ATAAGAGAATTCCTACTATT----------ACTATTCTCTTTCTTTCTCTTCATTTTAGAAAGAATTTTAAAAGAAAACAGCTAGTTCAGCTCGTCATATATAGGGTAAGA----ACCCCCAGT--AGAGACTGGTACGATTCAATTCAACATTTTGTTTGTTCGGGTTTGATTGTGTCGTAGCTCTATAATT----CGGATTAGGTTTC-TCGTTG--------GATGAACTGCATTGCTGATATTGACCCCA--AAAAAGAAAGGGTAGGTACAGCTAGTCCGTGAACAGCCAACCATCGCACTGTA---AAAATGGGATAGGTTCGATCTAAGCTTACTAAGAGGGGGG-CCTCCTAAAAG---------GATCTACTAAATGAATCGAGTTGTGCCAAAGGATCAAAACGGCCAGGCCAGTTATT-AATTCCATTCCTTGTCGGCTCTCTGTAAAATACTCGTTTGGCCGAGGGCTCCCAAACCTATACCAGAAGAGGAAGCAAAACCCGTGCTGACGAATAACCAACCCCCTTAATTCGTCGAGTAAATAGGGAAGGTATAGGTT--TGCTATGAATGACCCAGTATCGAATACAGGTAATAATATCAGCAAAAGAACATTCTCCCGTGCTTCCAGACATGCTGAGCTCCACATATTCATGTA
>MK574877.1:389900-390733_Camellia_sinensis_var._assamica
TTACTACAGGGATGAACCCAATCCGGAATATGAACCGTAAAAGAAAAGACCTATTGAACCGATCACAGGAATACCAGTTACAGTACCTATCAGCCAAAGAGGAATCCTTCCAGTAGAGTAGTATCGGCCATTT-----ACCCCACTTCCCTCCACATTTC-------ATCAAGTGGTCATG-CTAGAGACATAAACAGTCAT------------GGAGAATTTTGA-GATGAGCTCCTTCCGAATGGG-ATAAGAGAATTCCTACTATT----------ACTATTCTCTTTCTTTCTCTTAATTTAAGAAAAAATTTGAAAAGAAAACAGCTAGTTCAGCTCGTCATATATAGGCTAAGA----ACCCCCAGT--AGAGACTGGTACGATTCAATTCAACATTTTCTTCGTTCGGGTTTGATTGTGTTGTAGCTCTATAATT----CGGATTAGGTTTA-TCATTG--------GATGAACTGCATTGCTGATATTGACCCCC--AAAAAGA----GTAGGTACAGCTAGTCCGTGAACAGCCAACCATCGCACTGTA---AAAATGGGATAGGTTCGATCTAAGCTTACTAATAGGGGG--CCTCCTAAAAG---------GATCTACTAAATTCATCGAGTTGTGCCAAAGAATAAAAACGGCATT-----TTATTGAATGGAATTCCTTGTCTGCTCTCTGTAAAATACTCCTTTGGCCGAGGGCTCCCAAACCTATACCAGAAGAGGAAGATAAACCCGTGCTGACGAATAACCAACCCCCTTAATTCGTCGAGTAAATAGGGAAGGTATAGGTT--TGTTATGAATGACCCAGTATCGAATACAGGTAATAATATCAGCAAAAGAACGTTTTCCCCTGCTTCCAGACATGCTGAGCTCCACATATTCATGTA
>NC_045035.1:644663-645507_Spondias_mombin
TTACTACAGGGATGCACCCAATCCGGAATATGAACCGGAAAAGAAAAGACCTATTGAACCGATCACAGGAATACCAGTTACAGTACCTATCAGCCAAAGAAGAATCCTTCCAC-----TAGTATCGGCCATTT-----ACCCTACTTCCCTCCACATTTC-------ATCAAGTGGTCATG-CTAGAGACATAAACAGTCAT------------GGATAATTTGGA-GATGAGATCCTTCCGAATGGG-ATAAGAGAATTCCTACTATT----------CTC--TTTCTTTCTTTTC----ATTTTAGAAAGAATTCTAAAAGAAAACAGCTAGTTCAGCTCGTCATATATAGGATAAGAACGAACCCCCAGT--AGAGACTAGTACGATTCAATTCAACATTTTGTTCGTTCGGGTTTGATTGTGTCGTAGCTCTATAATT----CGGATTAGGTTTC-TCGTTGG----TTGGATGAACAGCATTGCTGATATTGACCCCA--AAAAAGAAAGGGTAGGTACAGCTAGTCCGTGAACAGCCAACCATCGCACTGTAATAAAAATTGGATAGGTTCGATCTAAGCTTACTAATAGGGGGGGCCTCCTAATAATAATAAAAAGATCTACTAAATGAATCGAGTTGTGCCAAAGGATCAAAACGGCCAG-----TTATT-AATGGAATTCCTTGCCGGCTTTTTGTAAAATAATCGTTTGGCCGAGGTTTTTTT--CCTATACCAGAAGAGGAAGCTAAACCCGTGCTGACGAATAACCAAC-CCCTTAATTCGTCGAGTAAATAGGGAAGGTATAGGTT--TGCTATAAATGACCCAGTATCGAATACTGGTAATAATATCAGCAAAAGAACGTTCTCCCGTGCTTCCAGACATGCTGAGCTCCACATATTCATGTA
>LR738918.1:64986-65823_Vitis_riparia_x_Vitis_cinerea
TTACTACAGGGATGAACCCAATCCGGAATATGAACCGTAAAAGAAAAGACCTATTGAACCGATCACAGGAATACCAGTTACAGTACCTATCAGCCAAAGAGGAATCCTTCCGG-----TAGTATCGGCCATTT-----ACCCCACTTCCCTCCACATTTC-------ATCAAGTGGTCATG-CTAGAGACATAAACAGTCAT------------GGATAATTATGA-GATGAGATCCTTCCGAATGGG-ATAAGAGAATTCCTACTATT----------ACTATTCTCTTTCTTTCTCTTCATTTTAGAAAGAATTTTAAAAGAAAACAGCTAGTTCAGCTCGTCATATATAGGGTAAGA----ACCCCCAGT--AGAGACTGGTACGATTCAATTCAACATTTTGTTTGTTCGGGTTTGATTGTGTCGTAGCTCTATAATT----CGGATTAGGTTTC-TCGTTG--------GATGAACTGCATTGCTGATATTGACCCCA--AAAAATAAAGGGTAGGTACAGCTAGTCCGTGAACAGCCAACCATCGCACTGTA---AAAATGGGATAGGTTCGATCTAAGCTTACTAAGAGGGGGG-CCTCCTAAAAG---------GATCTACTAAATGAATCGAGTTGTGCCAAAGGATCAAAACGGCCAGGCCAGTTATT-AATGGAATTCCTTGTCGGCTCTCTGTAAAATACTCGTTTGGCCGAGGGCTCCCAAACCTATACCAGAAGAGGAAGCAAAACCCGTGCTGACGAATAACCAACCCCCTTAATTCGTCGAGTAAATAGGGAAGGTATAGGTT--TGCTATGAATGACCCAGTATCGAATACAGGTAATAATATCAGCAAAAGAACATTCTCCCGTGCTTCCAGACATGCTGAGCTCCACATATTCATGTA
>NC_045036.1:146189-147026_Spondias_tuberosa
TTACTACAGGGATGCACCCAATCCGGAATATGAACCATAAAAGAAAATGCCTATTAAACCGATCACAGGAATACCAGTTACAGTACCTATTATCCAAAGAGGAATCCTTCCAG-----TAGTATCGGCCATTT-----ATCCCGTTTCCCTCCACATTTT-------ATCAAGTGGTCATG-CTAGAGACATAAACAGTCAT------------AGATAATTATAA-GATGCGATCCTTCCGAATGGG-ATAAGAGAATTCCTACTATT----------------CTCTTTCTTTCTTTTCATTTTAGAAAGAATTCTAAAAGAAAACAGCTAGTTCAGCTCGTCATATATAGGATAAGAACGAACCCCCAGT--AGAGACTGGTACGATTCAATTCAACATTTTGTTCGTTCGGGTTTGATTGTGTCATAGCTCTATAATT----CGGATTAGGTTTA-TCGTTG--------GATGAACTGCATTGCTGATATTGACCCCA--AAAAAGAAACGGTAGGTACAGCTAGTCCGTGAACAGCCAACCATCGCACTGTA---AAAATTGGATAGGTTCGATCTATGGTTACTAATAGGGGGGGCCTCCTAATAATAATAAAAAGATCTACTAAATTCATCGAGTTGTGCCAAAGGATCAAAACGGCCAG-----TTATT-AATGGAATTCCTTGCCGGCTTTTTGTAAAATAATCGTTTGGCCGAGGTTTTTTT--CCTATACCAGAAGAGGAAGCTAAACCCGTGCTGACGAATAACCAAC-CCCTTAATTCGTCGAGTAAATAGGGAAGGTATAGTAA--TGCTATGAATGACCCAGTATCGAATACTGGTAATAATATCAGCAAAAGAACGTTCTCCTGTGCTTCCAGACATGCTGAGCTCCACATATTCTTGTA
>LT855379.1:196123-196956_Betula_pendula
TTACTACAGGGATGAACCCAATCCGGAATATAAACCAGAAAAGAAAAGACCTATTGAACCGATCACAGGAATACCAGTTACAGCACCTATCAGCCAAAGAGGAATCCTTCCAG-----TAGTATCGGCCATTTT----AGCCCACTTCCCCCCACATTTC-------ATCAAGTGGTCATG-CTAGAGACATAAACAGTCAT------------GGATAATTATGA-GATGATATCCTCCCGAATGGG-ATAAGAGAATTCCTACTATTTT---ATTTTACTATTCTATTTAATTCTCTTAATTGAAGAAAAAATTGGAAAATAAAA---------CAGCAAGTAAAAAAATGAGTAATAA---CCCCC-AGT--AGAGACTGGTACGATTCAATTCAACATTTTGTTCGTTCGGGTTTGATTATGTCCTAGCTCTATAATT----CGGATTAGGTTTA-TCGTTG--------GATGAACTGCATTGCTGATATTGACCCCCCCCAAAAAAAACGGTAGGTACAGCTAGTCCGTGAACAGCCAACCATCGCACTGTA---AAAATTGGATAGGTTCGATCTAAGCTTACTAATAGGGGGG-CCTCCTAAAAG---------GATCTACTAAATGAATAGAGTTGTACCAAAGGATCAAAACGGCCAG-----TTATT-TATGGAATTCCTTGTCGGCTCTCTGTAAAATACTCGTTTGGCCGAGGGCTCCCAAACCTATACCAGAAGAGGAAGCTAAACCCGTGCTGACGAATAACCAACCCCCTTAATTCGTCGAGTAAATAGGGAAGGTATAGGTT--TGCTATGAATGACCCAGTATCGAATACAGGTAATAATATCAGCAAAAGAACGTTCTCCCGTGCTTCCAGACATGCCGAGCCCCACATATTCATGTA
>MW432178.1:236629-237439_Dolichandrone_cauda-felina
TTACTACAGGGATGAACCCAATCCGGAATATGAACCTTAAAAAAAAAGATCTATTGAACCGATCACAGGAATACCAGTTACAGTACCTATAAGCCAAAGAGGAATCCTTTCAGTAGAGTAGTCTCAGCCATTT-----ACCCCACTTCCCTCCTAATTTC-------ATCAAGTGGTCATG-CTGGAGACATAAACAGTCAT------------GGATAATTTTTA-GATGAGATCCTTCCGAATGGG-ATAAGATTTATCCTACTCCT----------ACTATTTTCTTTTTTTCTCTGAATTTCAGAAAGAATTTGAAAATAAAA------GTTCAGCTCATCATATATAGGGTAAGA----ACTCCCAGT--AGAGACTGGTACGAATCAATTCAACATTTTCTTCGTTCGGGTTTGATTGTGTCGTAGCTCTATAATT----CGGATTAGGTTTA-TCGTTG--------GAGGAACTGCATTGCTTATATTGAACCTA--AAAAAGAAAGGGTAGGTACAGCTAGTCTGTGAACAGCCAACCATCGCACTGTC---AAAATTGGATAGGTTCGATCTAAGCTTACTAAT-----------CCTAAAAG---------GATCTACTAAATTCATCGAGTTGTGCCAAAGAATCAAAACGGCCAG-----TTATT-AATGGAATTCCTTGTCGGCTCTCTGTAAAATACTCGTTTGGCCGAGGGCCCCCAAACCTATACTAGAAAAGGAAGCTAAACCCGTGCTGACGAATAACC----CCCTTAATTCGTCGAGTAAATAGGGAAGGTATAGGTTTTTGTTATGAATGACTCAGTATCGAATA---------ATATCAGCAAAAGAACGTTTTCCCGTGCTTCCAGACATGCTGAGCTCCACATATTCATGTA
>MW432179.1:511771-512581_Dolichandrone_spathacea
TTACTACAGGGATGAACCCAATCCGGAATATGAACCTTAAAAAAAAAGATCTATTGAACCGATCACAGGAATACCAGTTACAGTACCTATAAGCCAAAGAGGAATCCTTTCAGTAGAGTAGTCTCAGCCATTT-----ACCCCACTTCCCTCCTAATTTC-------ATCAAGTGGTCATG-CTGGAGACATAAACAGTCAT------------GGAGAATTTTTA-GATGAGATCCTTCCGAATGGG-ATAAGATTTATCCTACTCCT----------ACTATTTTCTTTTTTTCTCTGAATTTCAGAAAGAATTTGAAAATCAAA------GTTCAGCTCATCATATATAGGGTAAGA----ACTCCCAGT--AGAGACTGGTACGAATCAATTCAACATTTTCTTCGTTCGGGTTTGATTGTGTCGTAGCTCTATAATT----CGGATTAGGTTTA-TCGTTG--------GAGGAACTGCATTGCAACTATTGAACCTA--AAAAAGAAAGGGTAGGTACAGCTAGTCTGTGAACAGCCAACCATCGCACTGTC---AAAATTGGATAGGTTCGATCTAAGCTTACTAAT-----------CCTAAAAG---------GATCTACTAAATTCATCGAGTTGTGCCAAAGAATCAAAACGGCCAG-----TTATT-AATGGAATTCCTTGTCGGCTCTCTGTAAAATACTCGTTTGGCCGAGGGCCCCCAAACCTATACTAGAAAAGGAAGCTAACCCCGTGCTGACGAATAACC----CCCTTAATTCGTCGAGTAAATAGGGAAGGTATAGGTTTTTGTTATGAATGACCCAGTATCGAATA---------ATATCAGCAAAAGAACGTTTTCCCGTGCTTCCAGACATGCTGAGCTCCACATATTCATGTA
>MW645067.1:430330-431127_Osmanthus_fragrans
TTACTACAGGGATTAACCCAATCCGGAATATGAACCGTAAAAGAAAAGACCTATTGAACCGATCACAGGAATACCAGTTACAGTACCTATCAGCCAAAGAGGAATCCTTCCAGTAGAGTAGTATCGGACATTT-----ACCCCATTTCCCTCCTAA----------------GTGGTCATG-CTGGAGACATAAAGAGTCAT------------GGATAATTTTGA-GATGAGATCCTTACGAATGGG-ATAAGGATTTTCCTACTCTT----------ACTATTCTCTTTCTTTCTCTTAATTTAAGATCAAATTTGAAAATCAAA------GTTCAGCTCGTCATATATAGGGTAAGA----ACCCCCAGT--AGAGACTGGTACGATTCAATTCAACATTTTGTTTGTTCGGGTTTGATTGTGTCGTAGCTCTATAATT----CGGATTAGGTTTA-TCGTTG--------GATGAACTGCATTGCTGATATTGACCCCC--AAAACGAAAGGGTAGGTACAGCTAGTTCGTGAACAGCCAACCATCGCACTGTA---AAAATTGGATAGCTTCGATCTAAGCTTACTAAT-----------CCTAAAAG---------GATCTACTAAATTCATCGAGTTGTGCCAAAGAATCAAAACGGCCAG-----TTATT-AA-----------GTCGGCTCTCTGTAAAATACTCGTTTGGCCGAGGGCTCCCAAACCTATACTAGAAGAGGAAGCAAAACCCGTGCTGACGAATAACC----CCCAAAATTTGTCGAGTAAATAGGGAAGGTATAGGTT--TGTTATGAATGACCCAGTATCGAATACAGGTAATAATATCAGCAAAAGAACGTTTTCCCGTGCTTCCAGACATGCTGAGCTCCACATATTCATGTA
>MZ636518.1:209837-210662_Acer_miaotaiense
TTACTACAGGGATGAACCCAATCCGGAATATGAACCGGAAAAGAAAAGACCTATTGAACCGATCACAGGAATACCAGTTACAGTACCTATCAGCCA---------CCTTCCAG-----TAGTATCGGCCATTT-----ACCCTACTTCCCTCCACATTTC-------ATCAAGTAGTCATG-CTAGAGACATAAACAGTCATAGTCATGGTCATGGATAATTTGGA-GATGAGATCCTTCCGAATGGG-ATAAGAGAATTCCTACTATT----------CTC--TTTCTTTCTTTCTTTTGATTTTAGAAAGAATTATAAAAGAAAACAGCTAGTTCAGCTCGTCATATATAGGCTAAGA----ACCCCCAGT--AGAGACTAGTACGATTCAATTCAACATTTTGTTCGTTCGGGTTTGATTGTGTCGTAGCTCTCTAATT----CGGATTAGCTTTC-TCGTTG--------GATGAACTGCATTGCTGATATTGACCCCA--AA-------GGGTAGGTACAGCTAGTCCGTGAACAGCCAACCATCGCACTGTA---AAAATGGGATAGGTTCGATCTAAGCTTACTAATAGGGGGG-CCTCCTAATAA-------AAGATCTACTAAATGAATCGAGTTGTGCCAAAGGATCAAAACGGCCAG-----TTATT-AATGGAATTCCTTGTCGGCTTTTTGTAAAATAATCGTTTGGCCGATGTTTTTTT--CCTATACCAGAAGAGGAAGCTAAACCCGTGCTGACGAATAACCAAC-CCCTTAATTCGTCGAGTAAATAGCTAAGGTATAGGTT--TGCTATGAATGACCCAGTATCGAATACAGGTAATAATATCAGCAAAAGAACGTTCTCCCGTGCTTCCAGACATGCTGAGCTCCACATATTCATGTA
>MK431826.1:953-1772_Peganum_harmala
TTACTACAGGGATGAACCCAATCCGGAATATGAACCGGAAAAGAAAAGACCTATTGAACCGATCACAGGAATAGCAGTTACAGTACCTATCAGCCAAAGAAGAATCCTTCCAC-----TAGTATCGGCCATTT-----ACCCTACTTCCCTCCACATTTC-------ATCAAGTGGTCATG-CTAGAGACATAAACAGTCAT------------GGAGAATTTTGA-GATGAGATCCTTCCGAATGGG-ATAAGAGAATTCCTACTATT----------CTC--TTTCTTTCTTTTC----ATTTTAGAAAGAATTATAAAAGAAAACAGCTAGTTCAGCTCGTCATATATAGGATAAGAACGAACCCCCAGT--AGAGACTAGTACGATTCAATTCAACATTTTGTTCGTTCGGGTTTGATTGTGTCGTAGCTCTATAATT----CGGATTAGGTTTC-TCGTTGG----TTGGATGAACAGCATTGCTGATATTGACCCCA--AAAAAGAAAGGGTAGGTACAGCTAGTCCGTGAACAGCCAACCATCGCACTGTAATAAAAATTGGATAGGTTCGATCTAAGCTTACTAATAGGGGGGGCCTCCTAATAAT---AAAAAGATCTACTAAATGAATCGAGTTGTGCCAAAGGATCAAAACGGCCAG-----TTATT-AATGG---------CCGGCTTTTTGTAAAATAATCGTTTGGCCGAGGTTTTTTT--CCTATACCAGAAGAGG--------CCCGTGCTGACGAATAACCAAC-CCCTTAATTCGTAGAGTAAATAGGGAAGGTATAGGTT--TGCTATGAATGACCCAGTATCTAATACAGGTTATAATA-----AAAAGAACGTTCTCCCGTGCTTCCAGACATGCTGAGCTCCACATATTCATGTA
>MW717907.1:21968-22791_Zelkova_schneideriana
TTACTACAGGGATTAACCCAATCCGGAATATGAACCGGAAAAGAAAAGACCTATTGAACCGATCACAGGAATACCAGTTACAGTACCTATCCGCCAAAGAGGAATCCTGCCAG-----TAGTATCGGCCATTT-----ACCCCACTTCCCTCCACATTTC-------ATCAAGTGGTCATG-CTAGAGACATAAGCAGTCAT------------GGATAATTATGA-GATGATATCCTT--------G-ATAAGAGAATTCCTACTATT-----ATTTTACTATTCTCTTTTCTTCAATTAAGAGAATAAATAATTGGAAAATAAAA---------CAGCAAGTAAAAAAAGGAGTAATAA---CCCCCCAGTGGAGAGACTGGTACGATTCAATTCAACATTTTGTTCGTTCGGGTTTGATTGTGTCGTAGCTCTATAATT----CGGATTAGGTTTA-TCGTTG--------GATGAACTGCATTGCTGATATTGACCCC---CAAAAAAAACGGTGGGTACAGCTAGTCCGTGAACAGCCAACCATCGCACTGTA---AAAATGGGATAGGTTCGATCTAAGCTTACTAATAGGGGGGGCCTCCTAAAAG---------GATCTACTAAATTCATCGAGTTGTGCCAAAGGATCAAAACGGCCAG-----TTATT-AATGGAATTCCTTGTCGGCTCTCTGTAAAATACTCGTATGGCCGAGAGTTCCCAAACCTATACCAGAAGAGGAAGCTAAACCCGTGCTGACGAATAACCAAACCCCTTAATTCGTCGAGTAAATAGGGAAGGTATAGGTT--TGCTATGAATGACCCAGTATCGAATACAGGTAATAATCTCAGCAAAAGAACGTTCTCCCGTGCTTCCAGACATGCGGAGCTCCACATATTCATGTA
>KX545367.1:15887-16676_Hesperelaea_palmeri
TTACTACAGGGATTAACCCAATCCGGAATATGAACCGTAAAAGAAAAGACCTATTGAACCGATCACAGGAATACCAGTTACAGTACCTATCAGCCAAAGAGGAATCCTTCCAGTAGAGTAGTATCGGACATTT-----ACCCCATTTCCCTCCTAA----------------GTGGTCATG-CTGGAGACATAAAGAGTCAT------------GGATAATTTTGA-GATGAGATCCTTACGAATGGG-ATAAGGATTTTCCTACTCTT----------ACTATTCTCTTTCTTTCTCTTAATTTAAGATCAAATTTGAAAATCAAA------GTTCAGCTCGTCATATATAGGGTAAGA----ACCCCCAGT--AGAGACTGGTACGATTCAATTCAACATTTTGTTTGTTCGGGTTTGATTGTGTCGTAGCTCTATAATT----CGGATTAGGTTTA-TCGTTG--------GATGAACTGCATTGCTGATATTGACCCCC--AAAACGAAAGGGTAGGTACAGCTAGTTCGTGAACAGCCAACCATCGCACTGTA---AAAATTGGATAGCTTCGATCTAAGCTTACTAAT-----------CCTAAAAG---------GATCTACTAAATTCATCGAGTTGTGCCAAAGAATCAAAACGGCCAG-----TTATT-AA-----------GTCGGCTCTCTGTAAAATACTCGTTTGGCCGAGGGCTCCCAAACCTATACTAGAAGAGGAAGCAAAACCCGTGCTGAC------------CCCAAAATTGGTCGAGTAAATAGGGAAGGTATAGGTT--TGTTATGAATGACCCAGTATCGAATACAGGTAATAATATCAGCAAAAGAACGTTTTCCCGTGCTTCCAGACATGCTGAGCTCCACATATTCATGTA
>NC_031343.2:68412-69208_Brasenia_schreberi
TTATTACAGGGATGATCCCAATCCGGAATATGAGCCGTAGAAGAAAAGGCCCAGTAAACCGATCACAATAATACCAGTTACAGTACCTATCAGCCAAAGAGGAATCCTTCCAG-----TAGTATCGGCCATTT-----ACCTCACTTCCCTCCCCATTTG-------ATTAAGTGGTCATG-CTAGAGACATAAACAGTCAT------------GGATAGTTATGGGTATGATATCCTTCCGAATGAG-ATAAGAGAATTTC-----C--------------------TTTCTTTCTCTCAATTGAAGAAATAATTGGAAAATAAAA---------CAGCAAGTACAAAAATGAGTAATA----ACCCCCAGT--AGAGACTGGTACGATTCAATTCAACGTTTTGTTCGTTCGGATTTGATTGTGTCGTAGCTCTATAA----TTCGGATTAGATTTAGTTATTTTATCTTTGGATGAACTGCATTGCTGATATTGACCCCA--AAAAAGAAACGGTAGGTACAGCTAGTCCGTGAACAGCCAACCATCTCACTGTG---AAAATTGGATAGGTTCTATCTATGGTCATTAAGG-------CCTCCTAAAAG---------GATCGACTAAATTCATCGAGTTGTTCCAATGAATCGAAACGGCCAG-----TTATT-AATGGAATCCCTTGTCTGCTTTCTGTGAAATATTCGTTGGGTCGAGGGCTTCCAAAC--ACATCGTAAG------CTAAACCCGTGCTGACGAATAACC---------AACCTGC--AATGAATAGGGAAGGTATAGTAA--TGCTATGAATGACCCAGTATCGAATACTGGTAATAATATCAGCAAAAGCGCGTTCTCCCGTACTTCCAGACATGCTGAGCTCCA-ATATTACAGTC
>NC_039435.1:69872-70668_Cabomba_furcata
TTATTACAGGGATGATCCCAATCCGGAATATGAGCCGTAGAAGAAAAGGCCCACTATACCGATCACAAGAATACCAGTTACAGTACCTATCAGCCAAAGAGGAATCCTTCCAG-----TAGTATCGGCCATTT-----ACCTCACTTCCCTCCCCATTTG-------ATTAAGTGGTCATG-CTAGAGACATAAACAGTCAT------------GGATAGTTATGGGTATGATATCTTTCCGAATGAG-ATAAGAGAATTTC-----C--------------------TTTCTTTCTCTCAATTGAAGAAATAATTGGAAAATAAAA---------CAGCAAGTACAAAAATAAGTAATA----ACCCCCAGT--AGAGACTGGTACGATTCAATTCAACGTTTTGTTCGTTCGGATTTGATTGTGTCGTAGCTCTATAA----TTCGGATTAGATTTTGTTATTTTATCTTTGGATGAACTGCATTGCTGATATTGACCCCA--AAAAAGAAACGGTAGGTACAGCTAGTCCGTGAACAGCCAACCATCTCACTGTG---AAAATTGGATAGGTTCTATCTATGGTCATTAAGG-------CCTCCTAAAAG---------GATCGACTAAATTCATCGAGTTGTTCCAATGAATCGAAACGGCCAG-----TTATT-AATGGAATCCCTTGTCTGCTTTCTGTGAAATATTCGTTGGGTCGAGGGCTTCCAAAC--ACGTCGTAAG------CTAAACCCGTGCTGACGAATAACC---------AACCTGC--AATGAATAGGGAAGGTATAGTAA--TGCTATGAATGACCCAGTATCGAATACTGGTAATAATATCAGCAAAAGCGCGTTCTCCCGTACTTCCAGACATGCTGAGCTCCA-ATATTACAGTC
>NC_037843.1:69902-70698_Nuphar_longifolia
TTATTACAGGGATGATCCCAATCCGGAATATGAGCCGTAGAAGAAAACGCCCACTAAACCGATCACAGGAATACCAGTTACAGTACCTATCAGCCAAAGAGGAATCCTTCCAG-----TAGTATCGGCCATTT-----ACCTCACTTCCCTCCCCATTTC-------ATCAAGTGGTCATG-CTAGAGACATAAACAGTCAT------------GGATAGTTATGGGTATGATATCCTTCCGAATGAG-ATAAGAGAATTTC-----C--------------------TTTATTTCTCTCAATTGAAGAAATAATTGGAAAATAAAA---------CAGCAAGTACAAAAATGAGTAATA----ACCCCCAGT--AGAGACTGGTACGATTCAATTCAACGTTTTGTTCGTTCGGATTTGATTGTGTCGTAGCTCTATAA----TTCGGATTAGATTTATTTATTTTATCGTTGGATGAACTGCATTGCTGATATTGACCCCA--AAAAAGAAACGGTAGGTACAGCTAGTCCGTGAACAGCCAACCATCTCACTGTG---AAAATTGGATAGGTTCTATCTATGGTCATTAAGG-------CCTCCTAAAAG---------GATCGACTAAATTCATCGAGTTGTTCCAATGAATCGAAACGGCCAG-----TTATT-AACGGAATCCCTTGTCTGCTTTCTGTGAAATATTCGTTGGGTCGAGGGCTTCCAAAC--ACATCGTAAG------CTAAACCCGTGCTGACGAATGACC---------AACCTGC--AATGAATAGGGAAGGTATAGTAA--TGCTATGAATGACCCAGTATCGAATACTGGTAATAATATCAGCAAAAGCGCGTTCTCCCGTACTTCCAGACATGCTGAGCTCCA-ATATTACAGTC
>NC_037719.1:69189-69989_Euryale_ferox
TTATTACAGGGATGATCCCAATCCGGAATATGAGCCGTAGAAGAAAACGCCGATTAAACCGATCACAAGAATACCAGTTACAGTACCTATCAGCCAAAGAGGAATCCTTCCAG-----TAGTATCGGCCATTT-----ACCTCACTTCCCTCCCCATTTC-------ATCAAGTGGTCATG-CTATAGACATAAACAGTCAT------------GGATAGTTATGGGTATGATATCCTTCCGAATGAG-ATAAGATAATTTC-----C--------------------TTTCTTTCTCTCAATTGAAGAAATAATTGGAAAATAAAA---------CAGCAAGTACAAAAATGAGTAATA----ACCCCCAGT--AGAGACTGGTACGATTCAATTCAACGTTTTGTTCGTTCGGATTTGATTGTGTCGTAGCTCTATAATTAATTCGGATTAGATTTATTTATTTTATCGTTGGATGAACTGCATTGCTGATATTGACCCCA--AGAAAAAAACGGTAGGTACAGCTAGTCCGTGAACAGCCAACCATCTCACTGTG---AAAATTGGATAGGTTCTATCTATGGTCATTAAGG-------CCTCCTAAAAG---------GATCGACTAAATTCATCGAGTTGTTCCAATGAATCGAAACGGCCAG-----TTATT-AATGGAATCCCTTGTCTGCTTTCTGTGAAATATTCGTTGGGTCGAGGGCTTCCAAAC--ACGTCGTAAG------CTAAACCCGTGCTGACGAATGACC---------AACCTGC--AATGAATAGGGAAGGTATAGTAA--TGCTATGAATGACCCAGTATCGAATACTGGTAATAATATCAGCAAAAGCGCGTTCTCCCGTACTTCCAGACATGCTGAGCTCCA-ATATTACAGTC
>NC_035632.2:69132-69931_Victoria_cruziana
TTATTACAGGGATGATCCCAATCCGGAATATGAGCCGTAGAAGAAAACGCCGATTAAACCGATCACAAGAATACCAGTTACAGTACCTATCAGCCAAAGAGGAATCCTTCCAG-----TAGTATCGGCCATTT-----ACCTCACTTCCCTCCCCATTTC-------ATCAAGTGGTCATG-CTATAGACATAAACAGTCAT------------GGATAGTTATGGGTATGATATCCTTCCGAATGAG-ATAAGAGAATTTC-----C--------------------TTTCTTTCTCTCAATTGAAGAAATAATTGGAAAATAAAA---------CAGCAAGTACAAAAATGAGTAATA----ACCCCCAGT--AGAGACTGGTACGATTCAATTCAACGTTTTGTTCGTTCGGATTTGATTGTGTCGTAGCTCTATAATTAATTCGGATTAGATTTATTTATTTTATCGTTGGATGAACTGCATTGCTGATATTGACCCCA--AGAAAAAAACGGTAGGTACAGCTAGTCCATGAACAGCCAACCATCTCACTGTG---AAAATTGGATAGGTTCTATCTATGGTCATTAAGG-------CCTCCTAAAAG---------GATCGACTAAATTCATCGAGTTGTTCCAATGAATCGAAACGGCCAG-----TTATT-AATGGAATCCCTTGTCTGCTTTCTGTGAAATATTCGTTGGGTCGAGGGCTTCCAAAC--ACGTCGTAAG------CTAAACCCGTGCTGACGAATGACC---------AACCTGC--AATGAATAGGGAAGGTATAGTAA--TGCTATGAATGACCCAGTATCGAATACTGGTAATAATATCAGCAAAAGCGCGTTCTCCCGTACTTCCAGACATGCTGAGCTCCA-ATATTACAGTC
>LT996896.1:64871-65700_Rosa_canina
TTATTACAGAGATGAACCTAATCCGGAATATGAACCATAAAAGAAAATACCAATTAAACCAATTACAACAATACCGGTTACAGTACCTATTATCCAAAGAGGAATCCTTCCAG-----TAGTATCGGCCATTT-----GCCCGACTTTCCTCCACATTTT-------TTCAAGTGGTCATG-CTAGAGACATAAACAGCCAT------------AGATAATTATGA-GATGATATCTTTCCGAATGGG-CTAAGAGAATTCCGACTAT-A--TATTTTTAGTATTTATTATTTTTTTTTTAATTAAAGAAATAATTGGAAAATAAAA---------CAGCAAGTACAAAAATGAGTAATA----ACCCCCAGT--AGAGACTGGTACGATTCAATTCAACACTTTGTTCGTTCGGGTTTGATTGTGTCATAGCTCTATGATT----CGGATTAGGTTTA-TCGTTG--------GATGAACTGCATTGCTGATATTGACCCTA--AAAAAGAAACGGTAGGTACAGCTAGTCCGTGAACAGCTAACCATCGTACTGTA---AAAATCGGATAGGTTCTATCTATAGTCATTGGGG-------CCTCCTAAAAA---------GATCTACTAAATTCATCGAGTTGTTCCAAAGAATCAAAACGGCCAG-----TTATT-AAGGGAATTCCCTGTCGGCTTTCTGTAAAATACTCGTTTGGACGAGGGCTTCCAAAT--ACATCGTAAG------CTAAACCAGTGCTGACGAATAACC---------AACCCGC--AATAAATAGGGAAGGTATAGTAA--TGCTATGAATGACCCAGTATCGAATACTGGTAATAATATCAGCAAAAGAACGTTCTCCTGTGCTTCCAGACATGTTGAGCTCCGCATATTCTTGTA
>NC_053550.1:65699-66528_Rosa_minutifolia
TTATTACAGAGATGAACCTAATCCGGAATATGAACCATAAAAGAAAATACCAATTAAACCAATTACAACAATACCGGTTACAGTACCTATTATCCAAAGAGGAATCCTTCCAG-----TAGTATCGGCCATTT-----GCCCGACTTTCCTCCACATTTT-------TTCAAGTGGTCATG-CTAGAGACATAAACAGCCAT------------AGATAATTATGA-GATGATATCTTTCCGAATGGG-CTAAGAGAATTCCTACTAT-A--TATTTTTAGTATTTATTATTTTTTTTTTAATTAAAGAAATAATTGGAAAATAAAA---------CAGCAAGTACAAAAATGAGTAATA----ACCCCCAGT--AGAGACTGGTACGATTCAATTCAACACTTTGTTCGTTCGGGTTTGATTGTGTCATAGCTCTATGATT----CGGATTAGGTTTA-TCGTTG--------GATGAACTGCATTGCTGATATTGACCCTA--AAAAAGAAACGGTAGGTACAGCTAGTCCGTGAACAGCTAACCATCGTACTGTA---AAAATCGGATAGGTTCTATCTATAGTCATTGGGG-------CCTCCTAAAAA---------GATCTACTAAATTCATCGAGTTGTTCCAAAGAATCAAAACGGCCAG-----TTATT-AAGGGAATTCCCTGTCGGCTTTCTGTAAAATACTCGTTTGGACGAGGGCTTCCAAAT--ACATCGTAAG------CTAAACCAGTGCTGACGAATAACC---------AACCCGC--AATAAATAGGGAAGGTATAGTAA--TGCTATGAATGACCCAGTATCGAATACTGGTAATAATATCAGCAAAAGAACGTTCTCCTGTGCTTCCAGACATGTTGAGCTCCGCATATTCTTGTA
>NC_037991.1:64815-65644_Rubus_takesimensis
TTATTACAGAGATGAACCTAATCCGGAATATGAACCATAAAAGAAAATACCGATTAAACCAATCACAACAATACCGGTTACAGTACCTATTATCCAAAGAGGAATCCTTCCAG-----TAGTATCGGCCATTT-----GCCCGACTTTCCTCCACATTTT-------ATCAAGTGGTCATG-CTAGAGACATAAACAGCCAT------------AGATAATTATGA-GATGATATCTTTCCGAATGGG-ATAAGAGAATTCCTACTAT-AAATATATTTAGTATTTCTTATTTTTT--TTAATTAAAGAAATAATTGGAAAATAAAA---------CAGCAAGTACAAAAATGAGTAATA----ACCCCCAGT--AGAGACTGGTACGATTCAATTCAACACTTTGTTCGTTCGGGTTTGATTGTGTCATAGCTCTATGATT----CGGATTAGGTTTA-TCGTTG--------GATGAACTGCATTGCTGATATTGACCCTA--AAAAAGAAACGGTAGGTACAGCTAGTCCGTGAACAGCTAACCATCGCACTGTA---AAAATAGGATAGGTTCTATCTATAGTCATTGGGG-------CCTCCTAAAAA---------GATCTACTAAATTCATCTAGTTGTTCCAAAGGATCAAAACGGCCAG-----TTATT-AATGGAATTCCTTGTCGGCTTTCTGTAAAATACTCGTTTGGACGAGGACTTCCAAAT--ACATCGTAAG------CTAAACCAGTGCTGACGAATAACC---------AACCCGC--AATAAATAGGGAAGGTATAGTAA--TACTATGAATGACCCAGTATCGAATACTGGTAATAATATCAGCAAAAGAACGTTCTCCTGTGCTTCCAGACATGTTGAGCTCCGCATATTCTTGTA
>MZ702810.1:64830-65658_Fragaria_tibetica
TTATTACAGAGATGAACCTAATCCGGAATATGAACCATAAAAGAAAATACCAATTAAACCAATTACAACAATACCGGTTACAGTACCTATTATCCAAAGAGGAATCCTTCCAG-----TAGTATCGGCCATTT-----GCCCGACTTTCCTCCACATTTT-------T-CAAGTGGTCATG-CTAGAGACATAAACAGCCAT------------AGATAATTATGA-GATGATATCTTTCCGAATGGG-ATAAGAGAATTCCTACTAT-A--TATTAGTAGTATATATTCTTTTTGTATTAATTAAAGAAATAATTGGAAAATAAAA---------CAGCAAGTACAAAAATGAGTAATA----ACCCCCAGT--AGAGACTGGTACGATTCAATTCAACACTTTGTTCGTTCGGGTTTGATTGTGTCATAGCTCTATGATT----CGGATTAGGTTTA-TCGTTG--------GATGAACTGCATTGCGGATATTGACCCTA--AAAAAAAAACGGTAGGTACAGCTAGTCCGTGAACCGCTAACCATCGTACTGTA---AAAATCGGATAGGTTCTATCTATAGTCATTGGGG-------CCTCCTAAAAA---------GATCTGCTAAATTCATCGAGTTGTTCCAAAGGATCAAAACGGCCAG-----TTATT-AAGGGAATTCCTTGTCGGCTTTCTGTAAAATACTCATTTGGACGGGGGCTTCCAAAT--ACATCGTAAG------CTAAACCAGTGCTGACGAATAACC---------AACCCGC--AATAAATAGGGAAGGTATAGTAA--TGCTATGAATGACCCAGTATCGGATACTGGTAATAATATCAGCAAAAGAACGTTCTCCTGTGCTTCCAGACATGTTGAGCTCCGCATATTCTTGTA
>cpDNA_mtpt14
ATATTAGAGGGACGAACCCAATCCAGAATATGAACCATAAAAGAAAATACCTATTAAACCGATCACAGGAATACCAGTTACCGTACCTATTATCCAAAGAGGAATCCTTCCAG-----TAGTATCGGCCATTT-----ATCCCGCTTCCCTCCGCATTTC-------ATCAAGTGGTCGTG-CTAAAGACATAAACAGTCAT------------AGATAATTATGA-GATACAATCCTTCCGAATGGG-ATAAGAGAATTCCTACTATTATTTAATATTCTACTACTCTTTTTTTTTCTTAATTGAAGAAATAATTGGAAAATAAAA---------CAGCAAGTACAAAAATGAGTAATA----ACCCCCAGT--AGAGGCTGGTACGATTCAATTCAACATTTTGTTCGTTCGGGTTTGATTGTGTCATAGCTCTATAATTAATTCGAATTAGGTTTA-TCGTTG--------GATGAACTGCATTGCTGATATTGACCCCA--AAAAAGAAACGGTAGGTACAGCTAGTCCGTGAACAGCCAACCATCGCACTGTA---AAAATTGGATAGGTTCGATCTATGGTCATTGGGT-------CCTCCTAAAAA---------GATCTACTAAATTCATCGAGTTGTTCCAAAGAATCAAAACGGCCAG-----TTATT-AATGGAATTCCTTGTCGGCTCTCTGTAAAATACTCGTTTGGACGAGGGCTTCCAAAC--ACATCATAAG------CTAAACCTGTGCTGACGAATAACC---------AACCCGC--GATGAATAGGGAAGGTATAGTAA--TACTATGAATGACCCAGTATCGAATACTGGTAATAATATCAGCAAAAGAACGTTCTCCTGTGCTTCCAGACATGCTGAGCTCCACATATTCTTGTA
>MK937807.1:68432-69248_Hibiscus_taiwanensis
ATATTAGAGGGACGAACCCAATCCAGAATATGAACCATAAAAGAAAATACCTATTAAACCGATCACAGGAATACCAGTTACCGTACCTATTATCCAAAGAGGAATCCTTCCAG-----TAGTATCGGCCATTT-----ATCCCGCTTCCCTCCGCATTTC-------ATCAAGTGGTCGTG-CTAAAGACATAAACAGTCAT------------AGATAATTATGA-GATACAATCCTTCCGAATGGG-ATAAGAGAATTCCTACTATTATTTAATATTCTACTACTCTTTTTTTTTCTTAATTGAAGAAATAATTGGAAAATAAAA---------CAGCAAGTACAAAAATGAGTAATA----ACCCCCAGT--AGAGGCTGGTACGATTCAATTCAACATTTTGTTCGTTCGGGTTTGATTGTGTCATAGCTCTATAATTAATTCGAATTAGGTTTA-TCGTTG--------GATGAACTGCATTGCTGATATTGACCCCA--AAAAAGAAACGGTAGGTACAGCTAGTCCGTGAACAGCCAACCATCGCACTGTA---AAAATTGGATAGGTTCGATCTATGGTCATTGGGT-------CCTCCTAAAAA---------GATCTACTAAATTCATCGAGTTGTTCCAAAGAATCAAAACGGCCAG-----TTATT-AATGGAATTCCTTGTCGGCTCTCTGTAAAATACTCGTTTGGACGAGGGCTTCCAAAC--ACATCATAAG------CTAAACCTGTGCTGACGAATAACC---------AACCCGC--GATGAATAGGGAAGGTATAGTAA--TACTATGAATGACCCAGTATCGAATACTGGTAATAATATCAGCAAAAGAACGTTCTCCTGTGCTTCCAGACATGCTGAGCTCCACATATTCTTGTA
>NC_053355.1:69084-69900_Abelmoschus_moschatus
ATATTAGAGGGACGAACCCAATCCAGAATATGAACCATAAAAGAAAATACCTATTAAACCGATCACAGGAATACCAGTTACCGTACCTATTATCCAAAGAGGAATCCTTCCAG-----TAGTATCGGCCATTT-----ATCCCGCTTCCCTCCGCATTTC-------ATCAAGTGGTCGTG-CTAAAGACATAAACAGTCAT------------AGATAATTATGA-GATACAATCCTTCCGAATGGG-ATAAGAGAATTCCTACTATTATTTAATATTCTACTACTCTTTTTTTTTCTTAATTGAAGAAATAATTGGAAAATAAAA---------CAGCAAGTACAAAAATGAGTAATA----ACCCCCAGT--AGAGGCTGGTACGATTCAATTCAACATTTTGTTCGTTCGGGTTTGATTGTGTCATAGCTCTATAATTAATTCGAATTAGGTTTA-TCGTTG--------GATGAACTGCATTGCTGATATTGACCCCA--AAAAAGAAACGGTAGGTACAGCTAGTCCGTGAACAGCCAACCATCGCACTGTA---AAAATTGGATAGGTTCGATCTATGGTCATTGGGT-------CCTCCTAAAAA---------GATCTACTAAATTCATCGAGTTGTTCCAAAGAATCAAAACGGCCAG-----TTATT-AATGGAATTCCTTGTCGGCTCTCTGTAAAATACTCGTTTGGACGAGGGCTTCCAAAC--ACATCATAAG------CTAAACCTGTGCTGACGAATAACC---------AACCCGC--GATGAATAGGGAAGGTATAGTAA--TACTATGAATGACCCAGTATCGAATACTGGTAATAATATCAGCAAAAGAACGTTCTCCTGTGCTTCCAGACATGCTGAGCTCCACATATTCTTGTA
>GU907100.1:68166-68982_Gossypium_thurberi
ATATTACAGGGACGAACCCAATCCAGAATATGAACCATAAAAGAAAATACCTATTAAACCGATCACAGGAATACCAGTTACCGTACCTATTATCCAAAGAGGAATCCTTCCAG-----TAGTATCGGCCATTT-----ATCCCGCTTCCCTCCGCATTTC-------ATCAAGTGGTCATG-CTAAAGACATAAACAGTCAT------------AGATAATTATGA-GATACAATCCTTCCGAATGGG-ATAAGAGAATTCCTACTATTATTTAGTATTCTACTACTCTTTTTTTTTCTTAATTGAAGAAATAATTGGAAAATAAAA---------CAGCAAGTACAAAAATGAGTAATA----ACCCCCAGT--AGAGACTGGTACGATTCAATTCAACATTTTGTTCGTTCGGGTTTGATTGTGTCATAGCTCTATAATTAATTCGAATTAGGTTTA-TCGTTG--------GATGAACTGCATTGCTGATATTGACCCCA--AAAAAGAAACGGTAGGTACAGCTAGTCCGTGAACAGCCAACCATCGCACTGTA---AAAATTGGATAGGTTCGATCTATGGTCATTGGGT-------CCTCCTAAAAA---------GATCTACTAAATTCATCGAGTTGTTCCAAAGAATCAAAACGGCCAG-----TTATT-AATGGAATTCCTTGTCGGCTCTCTGTAAAATACTCGTTTGGACGAGGGCTTCCAAAC--ACATCATAAG------CTAAACCTGTGCTGACGAATAACC---------AACCCGC--GATGAATAGGGAAGGTATAGTAA--TACTATGAATGACCCAGTATCGAATACTGGTAATAATATCAGCAAAAGAACGTTCTCCTGTGCTTCCAGACATGCCGAGCTCCACATATTCTTGTA
>KP221928.1:67542-68357_Gossypium_australe
ATATTAGAGGGACGAACCCAATCCAGAATATGAACCATAAAAGAAAATACCTATTAAACCGATCACAGGAATACCAGTTACCGTACCTATTATCCAAAGAGGAATCCTTCCAG-----TAGTATCGGCCATTT-----ATCCCGCTTCCCTCCGCATTTC-------ATCAAGTGGTCATG-CTAAAGACATAAACAGTCAT------------AGATAATTATGA-GATACAATCCTTCCGAATGGG-ATAAGAGAATTCCTACTATTATTTAGTATTCTACTACTCTTTTTTTTA-TTAATTGAAGAAATAATTGGAAAATAAAA---------CAGCAAGTACAAAAATGAGTAATA----ACCCCCAGT--AGAGACTGGTACGATTCAATTCAACATTTTGTTCGTTCGGGTTTGATTGTGTCATAGCTCTATAATTAATTCGAATTAGGTTTA-TCGTTG--------GATGAACTGCATTGCTGATATTGACCCCA--AAAAAGAAACGGTAGGTACAGCTAGTCCGTGAACAGCCAACCATCGCACTGTA---AAAATTGGATAGGTTCGATCTATGGTCATTGGGT-------CCTCCTAAAAA---------GATCTACTAAATTCATCGAGTTGTTCCAAAGAATCAAAACGGCCAG-----TTATT-AATGGAATTCCTTGTCGGCTCTCTGTAAAATACTCGTTTGGACGAGGGCTTCCAAAC--ACATCATAAG------CTAAACCTGTGCTGACGAATAACC---------AACCCGC--GATGAATAGGGAAGGTATAGTAA--TACTATGAATGACCCAGTATCGAATACTGGTAATAATATCAGCAAAAGAACGTTCTCCTGTGCTTCCAGACATGCCGAGCTCCACATATTCTTGTA
>NC_037494.1:68292-69107_Bombax_ceiba
ATATTACAGGGACGAACCCAATCCAGAATATGAACCATAAAAGAAAATACCTATTAAACCGATCACAGGAATACCAGTTACCGTACCTATTATCCAAAGAGGAATCCTTCCAG-----TAGTATCGGCCATTT-----ATCCCGCTTCCCTCCACATTTC-------ATCAAGTGGTCATG-CTAAAGACATAAACAGTCAT------------AGATAATTATGA-GATGCAATCCTTCCGAATGGG-ATAAGAGAATTCCTACTATTATTTAGTATTCTACTACTCTTTTTTTTC-TTAATTGAAGAAATAATTGGAAAATAAAA---------CAGCAAGTACAAAAATGAGTAATA----ACCCCCAGT--AGAGACTGGTACGATTCAATTCAACATTTTGTTCGTTCGGGTTTGATTGTGTCATAGCTCTATAATTAATTCGGATTAGGTTTA-TCGTTG--------GATGAACTGCATTGCTGATATTGACCCCA--AAAAAGAAACGGTAGGTACAGCTAGTCCGTGAACAGCCAACCATCGCACTGTA---AAAATTGGATAGGTTCGATCTATGGTCATTGGGT-------CCTCCTAAAAA---------GATCTACTAAATTCATCGAGTTGTTCCAAAGAATCAAAACGGCCAG-----TTATT-AAGGGAATTCCTTGTCGGCTCTCTGTAAAATACTCGTTTGGACGAGGGCTTCCAAAC--ACATCATAAG------CTAAACCTGTGCTGACGAATAACC---------AACCCGC--GATGAATAGGGAAGGTATAGTAA--TACTATGAATGACCCAGTATCGAATACTGGTAATAATATCAGCAAAAGAGCGTTCTCCTGTGCTTCCAGACATGCTGAGCTCCACATATTCTTGTA
>NC_054162.1:68614-69429_Bombax_buonopozense
ATATTACAGGGACGAACCCAATCCAGAATATGAACCATAAAAGAAAATACCTATTAAACCGATCACAGGAATACCAGTTACCGTACCTATTATCCAAAGAGGAATCCTTCCAG-----TAGTATCGGCCATTT-----ATCCCGCTTCCCTCCACATTTC-------ATCAAGTGGTCATG-CTAAAGACATAAACAGTCAT------------AGATAATTATGA-GATGCAATCCTTCCGAATGGG-ATAAGAGAATTCCTACTATTATTTAGTATTCTACTACTCTTTTTTTTC-TTAATTGAAGAAATAATTGGAAAATAAAA---------CAGCAAGTACAAAAATGAGTAATA----ACCCCCAGT--AGAGACTGGTACGATTCAATTCAACATTTTGTTCGTTCGGGTTTGATTGTGTCATAGCTCTATAATTAATTCGGATTAGGTTTA-TCGTTG--------GATGAACTGCATTGCTGATATTGACCCCA--AAAAAGAAACGGTAGGTACAGCTAGTCCGTGAACAGCCAACCATCGCACTGTA---AAAATTGGATAGGTTCGATCTATGGTCATTGGGT-------CCTCCTAAAAA---------GATCTACTAAATTCATCGAGTTGTTCCAAAGAATCAAAACGGCCAG-----TTATT-AAGGGAATTCCTTGTCGGCTCTCTGTAAAATACTCGTTTGGACGAGGGCTTCCAAAC--ACATCATAAG------CTAAACCTGTGCTGACGAATAACC---------AACCCGC--GATGAATAGGGAAGGTATAGTAA--TACTATGAATGACCCAGTATCGAATACTGGTAATAATATCAGCAAAAGAGCGTTCTCCTGTGCTTCCAGACATGCTGAGCTCCACATATTCTTGTA
